# Supplementary material for: Metal-Dependent Adsorption Mechanism in Perfluorinated MIL-140A Metal–Organic Frameworks
Source: ACS Omega. 2026 Jun 8;11(24):35957–64. doi: 10.1021/acsomega.6c02924 (PMC13294966; doi:10.1021/acsomega.6c02924)
Supplement: Supplementary file 1 [file ao6c02924_si_001.zip]

Archive with 5 entries (4 files):
- AIF/
- AIF/F4_MIL-140A(Zr)_A_CO2.aif
- AIF/F4_MIL-140A(Zr)_Ar.aif
- AIF/F4_MIL-140A(Zr)_ref_CO2.aif
- AIF/F4_MIL140A(Zr)_CO2.aif
